# Supplementary material for: Long-Term Effects of Biliverdin Reductase a Deficiency in Ugt1−/− Mice: Impact on Redox Status and Metabolism
Source: Antioxidants (Basel). 2021 Dec 20;10(12):2029. doi: 10.3390/antiox10122029 (PMC8698966; doi:10.3390/antiox10122029)
Supplement: Supplementary file 1 [file antioxidants-10-02029-s001.zip]

Archive with 1 entries (1 files):
- antioxidants-1437576-supplementary.pdf
